# Supplementary material for: The oncogene cyclin D1 promotes bipolar spindle integrity under compressive force
Source: PLoS One. 2024 Mar 13;19(3):e0296779. doi: 10.1371/journal.pone.0296779 (PMC10936824; doi:10.1371/journal.pone.0296779)
Supplement: S1 File — (XLSX) [file pone.0296779.s005.xlsx]

## Sheet: Fig 1C-D
Cell line	Replicate	# Poles	# Centrioles	# Kinetochores
MCF10A PURO	1	2	2+2	92
MCF10A PURO	1	2	2+2	92
MCF10A PURO	1	3	2+2+2	96
MCF10A PURO	1	2	2+2	90
MCF10A PURO	1	2	2+2	92
MCF10A PURO	1	2	2+2	90
MCF10A PURO	1	2	2+2	92
MCF10A PURO	1	2	2+2	92
MCF10A PURO	1	2	2+2	90
MCF10A PURO	1	2	2+2	90
MCF10A PURO	1	2	2+2	94
MCF10A PURO	1	2	2+2	92
MCF10A PURO	1	4	3+2+1+1	180
MCF10A PURO	1	2	2+2	92
MCF10A PURO	1	2	2+2	92
MCF10A PURO	1	2	2+2	90
MCF10A PURO	1	2	2+2	92
MCF10A PURO	1	2	2+2	92
MCF10A PURO	1	2	2+2	92
MCF10A PURO	1	2	2+2	92
MCF10A PURO	2	2	2+2	96
MCF10A PURO	2	2	2+2	92
MCF10A PURO	2	2	2+2	92
MCF10A PURO	2	2	2+2	98
MCF10A PURO	2	2	2+2	92
MCF10A PURO	2	4	2+2+3+1	182
MCF10A PURO	2	2	2+2	92
MCF10A PURO	2	2	2+2	94
MCF10A PURO	2	2	2+2	92
MCF10A PURO	2	2	2+2	92
MCF10A PURO	2	2	2+2	92
MCF10A PURO	2	2	2+2	92
MCF10A PURO	2	2	2+2	92
MCF10A PURO	2	2	2+2	92
MCF10A PURO	2	2	2+2	92
MCF10A PURO	2	2	2+2	92
MCF10A PURO	2	2	2+2	92
MCF10A PURO	2	2	2+2	94
MCF10A PURO	2	2	2+2	92
MCF10A PURO	2	2	2+2	92
MCF10A PURO	2	2	2+2	96
MCF10A PURO	2	2	2+2	94
MCF10A PURO	2	2	2+2	92
MCF10A PURO	2	2	2+2	98
MCF10A PURO	2	2	2+2	92
MCF10A PURO	2	2	2+2	92
MCF10A PURO	2	3	2+2+2	92
MCF10A PURO	2	2	2+2	96
MCF10A PURO	2	2	2+2	92
MCF10A PURO	2	2	2+2	92
MCF10A PURO	2	2	2+2	92
MCF10A PURO	2	2	2+2	92
MCF10A PURO	2	2	2+2	94
MCF10A PURO	2	2	2+2	92
MCF10A PURO	2	2	2+2	92
MCF10A PURO	2	2	2+2	94
MCF10A PURO	2	2	2+2	92
MCF10A PURO	3	2	2+2	94
MCF10A PURO	3	2	2+2	100
MCF10A PURO	3	2	2+2	96
MCF10A PURO	3	2	2+2	92
MCF10A PURO	3	2	2+2	98
MCF10A PURO	3	2	2+2	94
MCF10A PURO	3	2	2+2	92
MCF10A PURO	3	2	2+2	96
MCF10A PURO	3	2	2+2	92
MCF10A PURO	3	2	2+2	94
MCF10A PURO	3	2	2+2	92
MCF10A PURO	3	2	2+2	96
MCF10A PURO	3	2	2+2	96
MCF10A PURO	3	2	2+2	98
MCF10A PURO	3	2	2+2	94
MCF10A PURO	3	2	2+2	94
MCF10A PURO	3	2	2+2	98
MCF10A PURO	3	2	2+2	96
MCF10A PURO	3	2	2+4	94
MCF10A PURO	3	2	2+2	94
MCF10A PURO	3	2	2+2	92
MCF10A PURO	3	2	2+2	94
MCF10A PURO	3	2	2+2	96
MCF10A CYCLIND1	1	2	2+2	96
MCF10A CYCLIND1	1	2	2+2	102
MCF10A CYCLIND1	1	2	2+2	94
MCF10A CYCLIND1	1	2	2+2	96
MCF10A CYCLIND1	1	2	2+2	98
MCF10A CYCLIND1	1	2	3+4	96
MCF10A CYCLIND1	1	2	2+2	94
MCF10A CYCLIND1	1	3	2+2+4	124
MCF10A CYCLIND1	1	2	2+2	96
MCF10A CYCLIND1	1	2	2+2	94
MCF10A CYCLIND1	1	2	2+2	96
MCF10A CYCLIND1	1	2	2+3	94
MCF10A CYCLIND1	1	2	2+2	94
MCF10A CYCLIND1	1	4	2+2+2+2	172
MCF10A CYCLIND1	1	2	1+3	94
MCF10A CYCLIND1	1	2	2+2	98
MCF10A CYCLIND1	1	2	2+2	94
MCF10A CYCLIND1	1	2	2+2	98
MCF10A CYCLIND1	1	2	2+2	102
MCF10A CYCLIND1	1	2	2+2	94
MCF10A CYCLIND1	1	2	2+2	98
MCF10A CYCLIND1	1	2	2+2	100
MCF10A CYCLIND1	1	2	2+2	100
MCF10A CYCLIND1	1	2	2+2	100
MCF10A CYCLIND1	1	2	2+2	100
MCF10A CYCLIND1	1	2	2+2	98
MCF10A CYCLIND1	1	2	4+4	172
MCF10A CYCLIND1	2	2	2+2	102
MCF10A CYCLIND1	2	2	2+2	100
MCF10A CYCLIND1	2	2	2+3	96
MCF10A CYCLIND1	2	2	2+2	98
MCF10A CYCLIND1	2	2	2+2	98
MCF10A CYCLIND1	2	2	2+2	104
MCF10A CYCLIND1	2	2	2+2	96
MCF10A CYCLIND1	2	2	2+2	96
MCF10A CYCLIND1	2	3	4+4+4	216
MCF10A CYCLIND1	2	2	2+2	102
MCF10A CYCLIND1	2	2	2+2	98
MCF10A CYCLIND1	2	2	2+2	92
MCF10A CYCLIND1	2	2	2+2	96
MCF10A CYCLIND1	2	2	2+2	94
MCF10A CYCLIND1	2	2	2+2	98
MCF10A CYCLIND1	2	3	2+2+4	102
MCF10A CYCLIND1	2	2	2+2	96
MCF10A CYCLIND1	2	2	2+2	100
MCF10A CYCLIND1	2	2	2+2	96
MCF10A CYCLIND1	2	2	2+2	100
MCF10A CYCLIND1	2	2	4+4	98
MCF10A CYCLIND1	2	2	2+2	94
MCF10A CYCLIND1	2	2	2+2	94
MCF10A CYCLIND1	2	2	2+2	104
MCF10A CYCLIND1	2	2	2+2	96
MCF10A CYCLIND1	2	2	2+2	96
MCF10A CYCLIND1	2	2	2+2	96
MCF10A CYCLIND1	2	2	2+2	98
MCF10A CYCLIND1	2	2	2+2	98
MCF10A CYCLIND1	2	2	2+2	100
MCF10A CYCLIND1	2	2	2+2	100
MCF10A CYCLIND1	2	2	2+2	96
MCF10A CYCLIND1	3	2	2+2	94
MCF10A CYCLIND1	3	2	2+2	96
MCF10A CYCLIND1	3	2	2+2	94
MCF10A CYCLIND1	3	2	2+3	96
MCF10A CYCLIND1	3	2	2+2	98
MCF10A CYCLIND1	3	2	2+3	98
MCF10A CYCLIND1	3	4	2+2+2+4	110
MCF10A CYCLIND1	3	2	2+2	94
MCF10A CYCLIND1	3	2	2+6	102
MCF10A CYCLIND1	3	2	2+2	98
MCF10A CYCLIND1	3	2	2+2	98
MCF10A CYCLIND1	3	2	2+2	98
MCF10A CYCLIND1	3	2	2+2	98
MCF10A CYCLIND1	3	2	2+2	100
MCF10A CYCLIND1	3	3	2+2+3	94
MCF10A CYCLIND1	3	2	2+2	96
MCF10A CYCLIND1	3	2	2+2	92
MCF10A CYCLIND1	3	2	2+2	94
MCF10A CYCLIND1	3	3	2+2+4	94
MCF10A CYCLIND1	3	2	2+2	92
MCF10A CYCLIND1	3	2	2+2	92
MCF10A CYCLIND1	3	2	2+2	96
MCF10A CYCLIND1	3	2	2+2	100
MCF10A CYCLIND1	3	2	2+2	94
MCF10A CYCLIND1	3	2	2+2	94
MCF10A CYCLIND1	3	2	2+2	100
MCF10A CYCLIND1	3	2	2+2	96
MCF10A CYCLIND1	3	2	2+2	94
MCF10A CYCLIND1	3	2	2+3	92
MCF10A CYCLIND1	3	2	5+6	98
MCF10A CYCLIND1	3	2	2+3	94
MCF10A CYCLIND1	3	2	2+2	96

## Sheet: Fig 2C
Cell line	Replicate	Height before	Height after
MCF10A PURO	1	12.0501	4.54952
MCF10A PURO	1	8.85312	4.36508
MCF10A PURO	1	10.9434	4.36508
MCF10A PURO	1	12.3575	4.24212
MCF10A PURO	1	10.4516	5.28728
MCF10A PURO	1	12.0501	5.04136
MCF10A PURO	2	11.6812	5.16432
MCF10A PURO	2	10.9434	4.73396
MCF10A PURO	2	12.0501	5.16432
MCF10A PURO	3	11.9271	4.42656
MCF10A PURO	3	11.4968	5.28728
MCF10A PURO	4	12.5419	4.36508
MCF10A PURO	4	10.3901	3.9962
MCF10A PURO	4	9.5294	4.611
MCF10A PURO	4	13.4641	4.9184
MCF10A PURO	4	12.4804	5.04136
MCF10A PURO	4	10.0827	4.97988
MCF10A PURO	4	10.6975	4.9184
MCF10A PURO	5	11.7427	4.85692
MCF10A PURO	5	12.0501	4.79544
MCF10A PURO	5	11.1279	4.9184
MCF10A PURO	5	10.3286	4.54952
MCF10A PURO	5	9.89828	4.611
MCF10A PURO	6	9.28348	5.16432
MCF10A PURO	6	12.6034	4.9184
MCF10A PURO	6	8.9146	4.79544
MCF10A PURO	7	9.77532	4.48804
MCF10A PURO	7	9.34496	4.97988
MCF10A PURO	7	9.5294	4.48804
MCF10A PURO	7	12.0501	5.16432
MCF10A PURO	7	10.8205	4.73396
MCF10A PURO	7	10.3286	5.04136
MCF10A PURO	8	11.8042	4.3036
MCF10A PURO	8	11.6812	4.67248
MCF10A PURO	8	13.4641	4.9184
MCF10A PURO	8	9.16052	4.85692
MCF10A PURO	9	9.222	4.79544
MCF10A PURO	9	9.46792	4.97988
MCF10A PURO	9	9.46792	4.78484
MCF10A PURO	10	11.2508	4.67248
MCF10A PURO	10	10.2057	4.73396
MCF10A PURO	10	9.28348	4.85586
MCF10A PURO	11	7.9924	4.24212
MCF10A PURO	11	9.71384	4.3036
MCF10A PURO	11	9.8368	4.48804
MCF10A PURO	11	9.8368	4.73396
MCF10A PURO	12	9.5294	4.67248
MCF10A PURO	12	9.03756	4.54952
MCF10A PURO	12	10.4516	4.85692
MCF10A PURO	12	14.4478	4.3036
MCF10A PURO	12	9.46792	4.97988
MCF10A PURO	13	10.4516	4.611
MCF10A PURO	13	11.4353	4.85692
MCF10A PURO	13	12.2345	4.85692
MCF10A PURO	13	9.65236	4.9184
MCF10A PURO	13	9.59088	5.04136
MCF10A PURO	13	12.6649	4.36508
MCF10A CYCLIND1	1	8.36128	4.611
MCF10A CYCLIND1	1	9.34496	4.42656
MCF10A CYCLIND1	1	12.173	5.34876
MCF10A CYCLIND1	1	10.0212	5.10284
MCF10A CYCLIND1	1	11.5582	4.67248
MCF10A CYCLIND1	1	9.8368	4.73396
MCF10A CYCLIND1	2	12.1116	4.611
MCF10A CYCLIND1	2	14.8167	4.97988
MCF10A CYCLIND1	3	9.40644	5.2258
MCF10A CYCLIND1	3	9.71384	4.48804
MCF10A CYCLIND1	3	9.34496	5.16432
MCF10A CYCLIND1	3	8.11536	4.42656
MCF10A CYCLIND1	3	10.3901	5.16432
MCF10A CYCLIND1	4	10.1442	5.10284
MCF10A CYCLIND1	5	10.3286	3.87324
MCF10A CYCLIND1	5	9.09904	4.79544
MCF10A CYCLIND1	5	9.46792	4.3036
MCF10A CYCLIND1	5	12.6649	4.42656
MCF10A CYCLIND1	5	10.4516	4.611
MCF10A CYCLIND1	5	9.95976	5.2258
MCF10A CYCLIND1	6	12.419	4.79544
MCF10A CYCLIND1	6	10.6975	4.9184
MCF10A CYCLIND1	6	13.2182	5.2258
MCF10A CYCLIND1	6	10.0827	4.42656
MCF10A CYCLIND1	6	14.2019	4.9184
MCF10A CYCLIND1	6	12.296	4.3036
MCF10A CYCLIND1	7	11.0664	4.42656
MCF10A CYCLIND1	7	9.40644	4.3036
MCF10A CYCLIND1	8	11.0664	4.85692
MCF10A CYCLIND1	8	10.3901	4.611
MCF10A CYCLIND1	8	11.9886	4.36508
MCF10A CYCLIND1	9	10.4516	4.3036
MCF10A CYCLIND1	9	12.6649	4.611
MCF10A CYCLIND1	9	9.16052	5.10284
MCF10A CYCLIND1	9	8.73016	4.85692
MCF10A CYCLIND1	9	10.2057	4.79544
MCF10A CYCLIND1	10	7.685	4.42656
MCF10A CYCLIND1	10	7.685	4.79544
MCF10A CYCLIND1	10	9.28348	4.42656
MCF10A CYCLIND1	10	8.05388	5.34876
MCF10A CYCLIND1	10	8.73016	4.67248
MCF10A CYCLIND1	11	9.222	4.73396
MCF10A CYCLIND1	11	8.36128	4.67248
MCF10A CYCLIND1	11	12.1116	4.54952
MCF10A CYCLIND1	11	8.85312	4.24212
MCF10A CYCLIND1	11	8.79164	4.42656
MCF10A CYCLIND1	11	8.54572	4.79544
MCF10A CYCLIND1	12	11.6197	4.24212
MCF10A CYCLIND1	12	9.95976	4.48804
MCF10A CYCLIND1	12	11.1894	4.97988
MCF10A CYCLIND1	12	8.79164	5.16432
MCF10A CYCLIND1	12	12.6034	4.79544
MCF10A CYCLIND1	12	11.8042	4.54952

## Sheet: Fig 2D-E
Cell line	Length before	Length after	Width before	Width after
MCF10A PURO	10.033	18.32	7.808	11.451
MCF10A PURO	9.431	14.112	7.736	13.716
MCF10A PURO	10.843	18.279	8.012	12.285
MCF10A PURO	11.966	15.912	6.411	10.867
MCF10A PURO	10.29	16.099	7.59	11.694
MCF10A PURO	9.549	12.84	7.461	10.436
MCF10A PURO	10.491	14.039	7.625	12.493
MCF10A PURO	11.482	16.24	7.637	12.582
MCF10A PURO	12.257	17.628	8.034	12.215
MCF10A PURO	12.994	16.135	8.786	12.254
MCF10A PURO	11.108	15.096	7.1	10.743
MCF10A PURO	8.029	19.021	7.928	11.857
MCF10A PURO	10.499	14.431	7.76	12.179
MCF10A PURO	10.2016	19.323	8.252	12.301
MCF10A PURO	10.882	16.892	7.11	10.671
MCF10A PURO	10.998	13.283	6.751	10.267
MCF10A PURO	10.978	17.109	7.202	12.139
MCF10A PURO	11.72	15.446	7.878	12.55
MCF10A PURO	9.058	15.208	7.891	10.228
MCF10A PURO	12.447	16.86	7.53	10.5
MCF10A PURO	10.506	14.106	7.902	10.477
MCF10A PURO	10.488	16	7.783	12.161
MCF10A PURO	9.431	18.157	7.912	11.324
MCF10A PURO	9.86	12.912	7.633	11.207
MCF10A PURO	11.611	15.722	7.014	10.785
MCF10A PURO	10.146	15.136	7.029	9.979
MCF10A PURO	11.137	16.605	8.216	10.632
MCF10A PURO	9.602	20.36	8.239	12.239
MCF10A PURO	10.624	16.471	7.923	11.72
MCF10A PURO	8.597	16.016	8.098	11.698
MCF10A PURO	10.916	16.471	8.353	12.558
MCF10A PURO	9.671	16.328	7.078	11.535
MCF10A PURO	9.779	17.386	8.202	14.084
MCF10A PURO	10.335	18.056	8.127	13.18
MCF10A PURO	8.613	16.735	8.179	10.394
MCF10A PURO	9.628	17.223	7.174	10.502
MCF10A PURO	9.64	15.016	6.764	11.65
MCF10A PURO	11.302	15.05	6.019	11.477
MCF10A PURO	9.543	18.76	7.373	12.095
MCF10A PURO	9.642	15.093	7.646	10.928
MCF10A PURO	9.783	15.617	6.562	12.281
MCF10A PURO	9.894	15.973	8.343	14.413
MCF10A PURO	9.665	12.456	6.654	9.979
MCF10A PURO	10.015	14.046	6.7	9.72
MCF10A PURO	11.356	16.603	6.855	9.651
MCF10A PURO	11.283	15.24	7.285	10.865
MCF10A PURO	8.362	13.648	6.58	8.951
MCF10A PURO	8.252	13.482	6.437	10.501
MCF10A CYCLIND1	8.474	20.753	7.175	11.69
MCF10A CYCLIND1	11.509	15.428	7.011	11
MCF10A CYCLIND1	10.878	16.216	7.942	10.924
MCF10A CYCLIND1	11.364	15.226	7.733	10.49
MCF10A CYCLIND1	10.453	15.154	7.095	10.77
MCF10A CYCLIND1	12.412	14.692	6.562	10.661
MCF10A CYCLIND1	8.508	16.106	7.081	11.06
MCF10A CYCLIND1	9.959	16.274	7.575	10.91
MCF10A CYCLIND1	9.56	14.858	5.99	9.74
MCF10A CYCLIND1	9.759	14.212	7.304	10.045
MCF10A CYCLIND1	10.914	13.28	6.621	10.188
MCF10A CYCLIND1	10.699	14.814	8.317	12.29
MCF10A CYCLIND1	10.027	14.493	7.056	9.819
MCF10A CYCLIND1	10.972	13.356	7.963	10.511
MCF10A CYCLIND1	10.547	17.284	6.914	10.324
MCF10A CYCLIND1	10.453	14.983	6.511	10.689
MCF10A CYCLIND1	11.513	16.972	7.147	10.579
MCF10A CYCLIND1	10.905	14.77	6.5	10.966
MCF10A CYCLIND1	11.31	16.893	7.577	11.57
MCF10A CYCLIND1	11.694	17.23	7.033	10.368
MCF10A CYCLIND1	10.307	14.046	7.965	11.599
MCF10A CYCLIND1	11.71	14.44	8.601	10.575
MCF10A CYCLIND1	12.692	17.803	8.584	12.031
MCF10A CYCLIND1	12.714	14.465	6.455	10.011
MCF10A CYCLIND1	10.888	14.942	8.004	10.263
MCF10A CYCLIND1	9.169	13.84	7.251	9.913
MCF10A CYCLIND1	11.578	15.37	6.695	9.86
MCF10A CYCLIND1	10.347	15.454	6.884	10.649
MCF10A CYCLIND1	12.947	15.595	7.348	9.305
MCF10A CYCLIND1	11.764	15.43	7.23	10.216
MCF10A CYCLIND1	10.508	13.757	6.344	9.612
MCF10A CYCLIND1	9.739	15.587	6.925	10.128
MCF10A CYCLIND1	10.785	15.568	6.247	8.843
MCF10A CYCLIND1	10.56	15.4	6.703	9.901
MCF10A CYCLIND1	12.8	17.648	6.669	11.517
MCF10A CYCLIND1	10.964	15.561	9.395	8.767
MCF10A CYCLIND1	7.256	16.079	5.906	8.977
MCF10A CYCLIND1	10.221	15.1	6.757	9.008
MCF10A CYCLIND1	11.394	19.419	7.234	11.45
MCF10A CYCLIND1	10.367	14.357	7.639	10.371
MCF10A CYCLIND1	8.82	16.871	7.174	11.966
MCF10A CYCLIND1	9.31	15.24	6.522	10.698
MCF10A CYCLIND1	10.967	17.156	7.59	11.489
MCF10A CYCLIND1	11.056	15.486	5.893	11.375
MCF10A CYCLIND1	7.132	16.993	5.252	10.055
MCF10A CYCLIND1	10.218	14.143	7.033	11.88
MCF10A CYCLIND1	11.378	15.583	7.834	10.95
MCF10A CYCLIND1	11.02	18.975	8.122	14.899
MCF10A CYCLIND1	8.294	16.812	7.719	10.517
MCF10A CYCLIND1	11.31	13.719	7.003	10.581
MCF10A CYCLIND1	11.219	15.926	8.386	10.601
MCF10A CYCLIND1	11.901	18.127	7.632	12.904

## Sheet: Fig 3B
Cell line	Replicate	Fracture
MCF10A PURO	1	no
MCF10A PURO	1	yes
MCF10A PURO	1	yes
MCF10A PURO	1	yes
MCF10A PURO	1	no
MCF10A PURO	1	no
MCF10A PURO	2	yes
MCF10A PURO	2	yes
MCF10A PURO	2	no
MCF10A PURO	3	no
MCF10A PURO	3	yes
MCF10A PURO	4	yes
MCF10A PURO	4	no
MCF10A PURO	4	no
MCF10A PURO	4	yes
MCF10A PURO	4	no
MCF10A PURO	4	no
MCF10A PURO	4	yes
MCF10A PURO	5	yes
MCF10A PURO	5	no
MCF10A PURO	5	no
MCF10A PURO	5	no
MCF10A PURO	5	no
MCF10A PURO	6	yes
MCF10A PURO	6	yes
MCF10A PURO	6	yes
MCF10A PURO	7	yes
MCF10A PURO	7	yes
MCF10A PURO	7	no
MCF10A PURO	7	yes
MCF10A PURO	7	no
MCF10A PURO	7	yes
MCF10A PURO	8	no
MCF10A PURO	8	no
MCF10A PURO	8	no
MCF10A PURO	8	no
MCF10A PURO	9	no
MCF10A PURO	9	yes
MCF10A PURO	9	yes
MCF10A PURO	10	no
MCF10A PURO	10	no
MCF10A PURO	10	yes
MCF10A PURO	11	no
MCF10A PURO	11	yes
MCF10A PURO	11	yes
MCF10A PURO	11	yes
MCF10A PURO	12	no
MCF10A PURO	12	no
MCF10A PURO	12	yes
MCF10A PURO	12	no
MCF10A PURO	12	yes
MCF10A PURO	13	yes
MCF10A PURO	13	no
MCF10A PURO	13	no
MCF10A PURO	13	yes
MCF10A PURO	13	no
MCF10A PURO	13	no
MCF10A CYCLIND1	1	no
MCF10A CYCLIND1	1	no
MCF10A CYCLIND1	1	no
MCF10A CYCLIND1	1	no
MCF10A CYCLIND1	1	no
MCF10A CYCLIND1	1	no
MCF10A CYCLIND1	2	no
MCF10A CYCLIND1	2	no
MCF10A CYCLIND1	3	yes
MCF10A CYCLIND1	3	no
MCF10A CYCLIND1	3	no
MCF10A CYCLIND1	3	yes
MCF10A CYCLIND1	3	no
MCF10A CYCLIND1	4	no
MCF10A CYCLIND1	5	no
MCF10A CYCLIND1	5	no
MCF10A CYCLIND1	5	no
MCF10A CYCLIND1	5	no
MCF10A CYCLIND1	5	no
MCF10A CYCLIND1	5	yes
MCF10A CYCLIND1	6	yes
MCF10A CYCLIND1	6	no
MCF10A CYCLIND1	6	yes
MCF10A CYCLIND1	6	yes
MCF10A CYCLIND1	6	no
MCF10A CYCLIND1	6	no
MCF10A CYCLIND1	7	no
MCF10A CYCLIND1	7	no
MCF10A CYCLIND1	8	no
MCF10A CYCLIND1	8	no
MCF10A CYCLIND1	8	no
MCF10A CYCLIND1	9	no
MCF10A CYCLIND1	9	no
MCF10A CYCLIND1	9	no
MCF10A CYCLIND1	9	no
MCF10A CYCLIND1	9	yes
MCF10A CYCLIND1	10	no
MCF10A CYCLIND1	10	no
MCF10A CYCLIND1	10	no
MCF10A CYCLIND1	10	no
MCF10A CYCLIND1	10	yes
MCF10A CYCLIND1	11	no
MCF10A CYCLIND1	11	no
MCF10A CYCLIND1	11	no
MCF10A CYCLIND1	11	yes
MCF10A CYCLIND1	11	no
MCF10A CYCLIND1	11	yes
MCF10A CYCLIND1	12	yes
MCF10A CYCLIND1	12	no
MCF10A CYCLIND1	12	no
MCF10A CYCLIND1	12	no
MCF10A CYCLIND1	12	no
MCF10A CYCLIND1	12	no

## Sheet: Fig 4B-C
WB: Cyclin D1
	MCF10A PURO	MCF10A CYCLIND1
replicate 1	1	1.60074
replicate 2	1	3.68534
replicate 3	1	1.93603
WB:NuMA
	MCF10A PURO	MCF10A CYCLIND1
replicate 1	1	1.3546
replicate 2	1	1.34967
replicate 3	1	3.09205
WB: HSET
	MCF10A PURO	MCF10A CYCLIND1
replicate 1	1	0.823133
replicate 2	1	1.16871
replicate 3	1	1.36623
WB: Aurora A kinase
	MCF10A PURO	MCF10A CYCLIND1
replicate 1	1	0.888195
replicate 2	1	0.820131
replicate 3	1	1.17733
WB: TACC3
	MCF10A PURO	MCF10A CYCLIND1
replicate 1	1	0.878625
replicate 2	1	0.880864
replicate 3	1	1.17098
